# Supplementary material for: Identification and Experimental Verification Reveal SLC2A3 Associated With Prognosis and Immune Infiltration in Colon Adenocarcinoma
Source: Mediators Inflamm. 2026 Apr 24;2026:8383379. doi: 10.1155/mi/8383379 (PMC13107956; doi:10.1155/mi/8383379)
Supplement: Supplementary file 1 — Supporting Information 1 Table S1: The gene list of parthanatos‐associated genes. [file MI-2026-8383379-s002.xlsx]

## Sheet: Sheet1
Supplementary Table 1. The gene list of parthanatos-associated genes.
ESR1
PTEN
PARP1
RIPK1
AIFM1
HK1
SIRT1
MAPK8
SQSTM1
MCL1
CYBB
ESR2
NCF1
NAMPT
GPX4
CAST
DIABLO
FEN1
DDB1
AIMP2
CUL4A
STING1
COL8A1
TOMM20
NAT10
RNF146
ADPRS
RAB33A
DCAF10
OTUD1
MIR7-3HG
GAS5
BDNF-AS
CRMA
SOD2-OT1
PGR-AS1
EIF2AK3-DT
